# Supplementary material for: Perception and Awareness of Animal Welfare Among Residents of Malta
Source: Animals (Basel). 2025 Jun 2;15(11):1634. doi: 10.3390/ani15111634 (PMC12153805; doi:10.3390/ani15111634)
Supplement: Supplementary file 1 [file animals-15-01634-s001.zip]

Archive with 1 entries (1 files):
- animals-3540608-supplementary.pdf
